# Supplementary material for: Efficacy of Platelet-Rich Plasma in Women with a History of Embryo Transfer Failure: A Systematic Review and Meta-Analysis with Trial Sequential Analysis
Source: Bioengineering (Basel). 2023 Feb 27;10(3):303. doi: 10.3390/bioengineering10030303 (PMC10045363; doi:10.3390/bioengineering10030303)
Supplement: Supplementary file 1 [file bioengineering-10-00303-s001.zip]

Archive with 1 entries (1 files):
- bioengineering-2146574-supplementary.pdf
